# Supplementary material for: Optimal Cutoffs for the Diagnosis of Sarcopenia in Older Chinese Adults
Source: Front Nutr. 2022 Jul 5;9:853323. doi: 10.3389/fnut.2022.853323 (PMC9294727; doi:10.3389/fnut.2022.853323)
Supplement: Supplementary Figure S1 — Bland–Altman plot of ASMI between BIA and DXA. ASMI, appendicular skeletal muscle mass index; BIA, bioelectrical impedance analysis; DXA, dual-energy X-ray absorptiometry. [file Data_Sheet_1.zip]

Archive with 4 entries (4 files):
- Figure S1.PDF
- Table S1.PDF
- Table S2.DOCX
- Table S3 .DOCX
